# Supplementary material for: Natural history of coronary inflammatory activity in spontaneous coronary artery dissection: insights from serial pericoronary adipose tissue analysis
Source: Eur Heart J Case Rep. 2024 Feb 26;8(3):ytae115. doi: 10.1093/ehjcr/ytae115 (PMC10928482; doi:10.1093/ehjcr/ytae115)
Supplement: ytae115_Supplementary_Data [file ytae115_supplementary_data.zip]

Archive with 2 entries (2 files):
- Supplementary Movie-1.avi
- Supplementary Movie-2.mp4
